# Supplementary material for: Hawaiian Treeline Ecotones: Implications for Plant Community Conservation under Climate Change
Source: Plants (Basel). 2023 Dec 31;13(1):123. doi: 10.3390/plants13010123 (PMC10780311; doi:10.3390/plants13010123)
Supplement: Supplementary file 1 [file plants-13-00123-s001.zip]

Archive with 1 entries (1 files):
- plants-2723853-supplementary.pdf
